# Supplementary material for: Bioinformatics-based analysis of potential candidates chromatin regulators for immune infiltration in osteoarthritis
Source: BMC Musculoskelet Disord. 2022 Dec 23;23:1123. doi: 10.1186/s12891-022-06098-8 (PMC9783407; doi:10.1186/s12891-022-06098-8)
Supplement: Supplementary file 2 — Additional file 2: Table S2. Differential expression specifics of 65 DEGs. [file 12891_2022_6098_MOESM2_ESM.xlsx]

## Sheet: Sheet1
id	logFC	AveExpr	t	P.Value	adj.P.Val	B
RUVBL1	-0.28404	6.08622	-5.40068	7.90969e-07	0.000560797	5.61743
ORC2	-0.400232	4.42818	-4.50907	2.43062e-05	0.00611859	2.48709
PHF1	-0.38262	7.82062	-4.49192	2.58897e-05	0.00611859	2.42964
AHCTF1	-0.239918	4.37218	-4.24698	6.29325e-05	0.0111548	1.6224
PCGF2	0.343386	5.80985	4.1653	8.41454e-05	0.0119318	1.35901
BRD1	-0.52904	6.03269	-4.06867	0.000118199	0.0139672	1.05132
MSL2	-0.510092	6.13257	-3.94653	0.000180499	0.018282	0.668737
TCF4	-0.544482	6.14794	-3.81987	0.000277875	0.0197794	0.279797
EZH1	-0.319552	6.84511	-3.78656	0.000310846	0.0197794	0.178889
HMG20A	-0.335823	5.69314	-3.75495	0.000345572	0.0197794	0.0836502
CBX6	-0.237656	6.62197	-3.68826	0.000431375	0.0197794	-0.115559
PRDM11	0.298249	5.19963	3.63828	0.000508618	0.0197794	-0.263307
TEX10	-0.242105	5.59351	-3.62581	0.000529846	0.0197794	-0.299952
CDK17	-0.338615	6.66628	-3.6172	0.000544995	0.0197794	-0.325211
ZHX2	-0.378258	6.46253	-3.59554	0.000584933	0.0197794	-0.388552
KMT2D	0.240229	5.3149	3.59196	0.000591805	0.0197794	-0.399009
KDM4B	-0.398941	6.53424	-3.5787	0.000617889	0.0197794	-0.437618
DDX50	-0.403819	7.08239	-3.57819	0.000618912	0.0197794	-0.439098
TOX	-0.311077	4.27483	-3.57736	0.000620598	0.0197794	-0.441533
NAT10	-0.253468	6.43614	-3.552	0.000673796	0.0197794	-0.515111
SMYD3	-0.241122	5.14118	-3.54835	0.000681791	0.0197794	-0.52566
MLLT10	-0.25193	5.08108	-3.54696	0.000684874	0.0197794	-0.529694
PRDM2	-0.457458	6.49639	-3.54133	0.000697441	0.0197794	-0.545953
NFYB	-0.385204	5.53967	-3.51866	0.000750341	0.0204612	-0.611296
BABAM1	-0.252313	6.80057	-3.49364	0.000813134	0.0213523	-0.683078
PDS5A	-0.35563	7.06929	-3.46109	0.000902279	0.0217461	-0.775913
JADE2	-0.444097	7.70319	-3.45401	0.000922849	0.0217461	-0.796017
MBD1	-0.300766	7.36181	-3.44189	0.000959108	0.0217461	-0.830378
TRIM27	-0.226637	7.04182	-3.4387	0.00096887	0.0217461	-0.839405
PAXIP1	-0.279642	4.55592	-3.42745	0.00100406	0.0217461	-0.871205
FAM175B	-0.20151	6.52018	-3.42491	0.00101216	0.0217461	-0.878358
KAT6B	-0.334702	6.03528	-3.41419	0.0010471	0.0218352	-0.908595
ACTR6	-0.365452	5.02006	-3.38315	0.00115474	0.02284	-0.995701
SETD2	-0.33655	5.9486	-3.37168	0.0011971	0.02284	-1.02775
YAF2	-0.229866	4.44233	-3.37125	0.00119869	0.02284	-1.02893
ZZZ3	-0.342955	5.55374	-3.36455	0.00122415	0.02284	-1.04762
CUL4A	-0.324488	6.01161	-3.35376	0.0012662	0.0230189	-1.07766
EED	-0.419635	6.24236	-3.31755	0.00141747	0.0243097	-1.17791
TSPYL2	-0.240109	5.9691	-3.3112	0.00144571	0.0243097	-1.19543
PRMT5	-0.246644	6.05565	-3.30487	0.00147435	0.0243097	-1.21284
PDS5B	-0.361072	5.51243	-3.29363	0.00152655	0.0245983	-1.24371
SIRT2	0.209191	7.27161	3.27034	0.00164033	0.0254706	-1.30746
HLTF	-0.488216	5.30593	-3.26257	0.00168002	0.0254706	-1.32865
PHF10	-0.287928	7.32593	-3.26094	0.00168846	0.0254706	-1.33309
SUPT16H	-0.299191	7.05039	-3.22239	0.00190008	0.0280658	-1.43765
VRK1	-0.364176	5.66599	-3.20596	0.00199758	0.0289038	-1.48191
GTF2I	-0.3041	4.34194	-3.18664	0.00211825	0.0300368	-1.53376
ATAD2B	-0.32094	5.00592	-3.15889	0.00230362	0.0311781	-1.60785
CUL5	-0.4944	6.7049	-3.15032	0.00236381	0.0311781	-1.63061
L3MBTL1	0.285654	6.17285	3.1488	0.00237464	0.0311781	-1.63464
KANSL2	-0.359823	6.46781	-3.08926	0.00283744	0.0346853	-1.79157
BANP	-0.232421	6.74778	-3.06493	0.00304974	0.035801	-1.85504
ARID4A	-0.268664	5.33843	-3.06197	0.00307651	0.035801	-1.86272
KDM5B	-0.263309	5.08724	-3.03585	0.00332281	0.0379979	-1.9304
FBL	-0.346214	8.6805	-3.02309	0.00344961	0.0388218	-1.96328
ZMYND11	-0.450849	7.47161	-3.01416	0.00354107	0.0392285	-1.98624
TFDP1	-0.239321	6.42214	-3.00002	0.00369049	0.039415	-2.02249
ZMYM4	-0.20954	6.18982	-2.9929	0.00376787	0.039415	-2.04068
CHTOP	-0.212848	7.51051	-2.99177	0.00378028	0.039415	-2.04356
ARID5A	0.241054	5.73058	2.95547	0.00420023	0.0425423	-2.13581
HMGN3	-0.513624	8.67774	-2.9366	0.0044352	0.0436744	-2.18341
TSPYL4	-0.391634	5.4251	-2.90752	0.00482121	0.0461924	-2.25631
TBL1XR1	-0.310768	4.45457	-2.87907	0.00522872	0.0494289	-2.32709
ARID4B	-0.514033	7.03167	-2.87411	0.00530301	0.0494715	-2.33939
HDAC7	0.251435	6.35014	2.86873	0.00538456	0.0495799	-2.35268
