# Supplementary material for: Bioinformatics-based analysis of potential candidates chromatin regulators for immune infiltration in osteoarthritis
Source: BMC Musculoskelet Disord. 2022 Dec 23;23:1123. doi: 10.1186/s12891-022-06098-8 (PMC9783407; doi:10.1186/s12891-022-06098-8)
Supplement: Supplementary file 3 — Additional file 3: Table S3. Gene profile of each module in WGCNA analysis. [file 12891_2022_6098_MOESM3_ESM.xlsx]

## Sheet: Sheet1
module	gene
blue	ACTL6A
blue	ACTR6
blue	AHCTF1
blue	ANP32E
blue	ARID4A
blue	ARNTL
blue	ASXL1
blue	ATAD2B
blue	ATR
blue	BANP
blue	BAZ1A
blue	BAZ2B
blue	BCOR
blue	BRCC3
blue	BRD1
blue	BRD8
blue	BTAF1
blue	CDC73
blue	CDK17
blue	CDK7
blue	CDYL
blue	CENPC
blue	CHD7
blue	CHD9
blue	CHUK
blue	CIC
blue	CSNK2A1
blue	DBF4
blue	DNAJC2
blue	DNMT1
blue	DNMT3L
blue	DPF1
blue	EED
blue	EP300
blue	EXOSC7
blue	EXOSC8
blue	EZH2
blue	FMR1
blue	FTO
blue	HAT1
blue	HCFC2
blue	HDAC4
blue	HDAC9
blue	HIRA
blue	HLTF
blue	HMG20A
blue	HR
blue	IKBKAP
blue	ING2
blue	JADE1
blue	JARID2
blue	KANSL2
blue	KAT2B
blue	KAT6B
blue	KDM2A
blue	KDM4B
blue	KDM4C
blue	KDM5B
blue	KDM7A
blue	MBD1
blue	MBIP
blue	MLLT10
blue	MLLT3
blue	MSH6
blue	NAP1L3
blue	NASP
blue	NCOA6
blue	NEK9
blue	NFYB
blue	ORC2
blue	PADI1
blue	PARG
blue	PAXIP1
blue	PCGF3
blue	PCNA
blue	PDS5B
blue	PHF2
blue	PHF20
blue	PRDM2
blue	PRDM4
blue	PRKCA
blue	PRMT3
blue	RB1
blue	RCOR1
blue	RCOR3
blue	REV1
blue	RMI1
blue	RSAD1
blue	SAP30L
blue	SCML1
blue	SETBP1
blue	SETD2
blue	SETD3
blue	SIRT1
blue	SIRT2
blue	SIRT3
blue	SMARCA5
blue	SMARCD1
blue	SMYD2
blue	SP100
blue	SRCAP
blue	SS18L1
blue	SUPT7L
blue	TAF2
blue	TAF4
blue	TAF5
blue	TAF5L
blue	TDG
blue	TERF1
blue	TERF2
blue	TEX10
blue	TFDP1
blue	TLK1
blue	TONSL
blue	TOPBP1
blue	TOX
blue	TRIM24
blue	TRRAP
blue	TSPYL2
blue	TSPYL4
blue	TTF2
blue	UBR7
blue	UCHL5
blue	UIMC1
blue	USP16
blue	VRK1
blue	WSB2
blue	YAF2
blue	YEATS4
blue	ZHX2
blue	ZMYM1
blue	ZZZ3
grey	ACTR3B
grey	AICDA
grey	APOBEC3B
grey	APOBEC3C
grey	ARID3A
grey	ARID3B
grey	ARID5A
grey	ASH1L
grey	ASH2L
grey	ASXL3
grey	ATAD2
grey	ATF2
grey	ATM
grey	ATXN7
grey	AURKA
grey	BANF1
grey	BAP1
grey	BAZ2A
grey	BBX
grey	BRCA2
grey	BRD4
grey	BRMS1
grey	BRPF1
grey	BRWD1
grey	CARM1
grey	CBX8
grey	CDK2
grey	CDK9
grey	CDY1
grey	CHD3
grey	CHMP1A
grey	CTBP2
grey	CUL2
grey	CXXC1
grey	DAXX
grey	DDB1
grey	DDB2
grey	DND1
grey	DNMT3B
grey	DZIP3
grey	E2F6
grey	EHMT2
grey	ELP4
grey	ELP5
grey	ELP6
grey	EP400
grey	EXOSC1
grey	EXOSC2
grey	EXOSC4
grey	EXOSC5
grey	EXOSC9
grey	EYA3
grey	FAM175B
grey	FBRS
grey	FXR2
grey	GADD45A
grey	GATAD1
grey	GFI1
grey	GLYR1
grey	GSE1
grey	GTF2I
grey	GTF3C1
grey	HCFC1
grey	HDAC3
grey	HDAC5
grey	HDAC6
grey	HDAC7
grey	HELLS
grey	HIF1AN
grey	HINFP
grey	HIRIP3
grey	HMG20B
grey	HMGA1
grey	HMGB3
grey	HMGN5
grey	HN1
grey	HP1BP3
grey	HUWE1
grey	IDH2
grey	IFIT3
grey	IKZF3
grey	ING4
grey	JADE3
grey	KANSL3
grey	KAT2A
grey	KAT5
grey	KDM1A
grey	KDM5C
grey	KDM5D
grey	KDM6B
grey	KEAP1
grey	KMT2B
grey	L3MBTL1
grey	LAS1L
grey	LMNA
grey	LMNB1
grey	MAPKAPK3
grey	MBD5
grey	MBTD1
grey	MDM4
grey	MECP2
grey	MEN1
grey	MIS18BP1
grey	MRGBP
grey	MTA1
grey	MUM1
grey	MYBBP1A
grey	MYO1C
grey	NAP1L2
grey	NAP1L4
grey	NFRKB
grey	NFYC
grey	NIPBL
grey	NOC2L
grey	PADI2
grey	PADI4
grey	PAGR1
grey	PARP2
grey	PBRM1
grey	PCGF1
grey	PDP1
grey	PES1
grey	PHC1
grey	PHC2
grey	PHC3
grey	PHF14
grey	PHF20L1
grey	PHF8
grey	PKM
grey	PKN1
grey	PPP4C
grey	PPP4R2
grey	PRC1
grey	PRDM5
grey	PRKAA1
grey	PRKAA2
grey	PRKAB1
grey	PRKCD
grey	PRKDC
grey	PRMT1
grey	PRMT2
grey	PRMT5
grey	PRR14
grey	RAD54B
grey	RAD54L2
grey	RAG1
grey	RARA
grey	RBBP5
grey	RCC1
grey	RING1
grey	RIT1
grey	RNF2
grey	RNF40
grey	RNF8
grey	RPS6KA4
grey	RRP8
grey	RSF1
grey	RUVBL2
grey	RYBP
grey	SAP130
grey	SCMH1
grey	SCML2
grey	SETD6
grey	SETMAR
grey	SFMBT1
grey	SIN3B
grey	SIRT5
grey	SMARCA1
grey	SMARCAL1
grey	SMARCB1
grey	SMARCC2
grey	SMARCD2
grey	SMARCD3
grey	SMYD3
grey	SP1
grey	SRRM2
grey	STK4
grey	SUV39H2
grey	TADA2A
grey	TADA3
grey	TAF1
grey	TAF6
grey	TAF9B
grey	TDRD12
grey	TDRD3
grey	TDRD7
grey	TFPT
grey	TLE1
grey	TOP2A
grey	TOX4
grey	TP53BP1
grey	TRDMT1
grey	TRIM16
grey	TRIM28
grey	TSPYL5
grey	UBE2H
grey	UBTF
grey	USP12
grey	USP21
grey	USP36
grey	USP46
grey	UTY
grey	WDR77
grey	WHSC1
grey	WHSC1L1
grey	XRCC1
grey	ZBTB24
grey	ZBTB33
grey	ZBTB38
grey	ZHX3
grey	ZMYM3
grey	ZMYM5
grey	ZMYM6
grey	ZNF516
grey	ZNF532
grey	ZNF592
grey	ZNHIT1
turquoise	A1CF
turquoise	ACTB
turquoise	ACTL6B
turquoise	ACTR2
turquoise	ACTR3
turquoise	ACTR5
turquoise	ACTR8
turquoise	ADNP
turquoise	AIRE
turquoise	AKAP1
turquoise	ALKBH1
turquoise	ANP32A
turquoise	ANP32B
turquoise	APBB1
turquoise	APEX1
turquoise	APOBEC1
turquoise	APOBEC2
turquoise	APOBEC3F
turquoise	APOBEC3G
turquoise	ARID1A
turquoise	ARID4B
turquoise	ARID5B
turquoise	ARRB1
turquoise	ASCL1
turquoise	ASCL2
turquoise	ASF1A
turquoise	ASF1B
turquoise	ASXL2
turquoise	ATF7IP
turquoise	ATN1
turquoise	ATRX
turquoise	AURKB
turquoise	AURKC
turquoise	BABAM1
turquoise	BAG6
turquoise	BAHD1
turquoise	BARD1
turquoise	BAZ1B
turquoise	BCL10
turquoise	BCORL1
turquoise	BPTF
turquoise	BRCA1
turquoise	BRD2
turquoise	BRD3
turquoise	BRD7
turquoise	BRD9
turquoise	BRDT
turquoise	BRE
turquoise	BUB1
turquoise	C14orf169
turquoise	CBX1
turquoise	CBX2
turquoise	CBX3
turquoise	CBX4
turquoise	CBX5
turquoise	CBX6
turquoise	CBX7
turquoise	CDC6
turquoise	CDK1
turquoise	CDK5
turquoise	CHAF1A
turquoise	CHAF1B
turquoise	CHD1
turquoise	CHD1L
turquoise	CHD2
turquoise	CHD4
turquoise	CHD5
turquoise	CHD8
turquoise	CHEK1
turquoise	CHMP1B
turquoise	CHTOP
turquoise	CIR1
turquoise	CLNS1A
turquoise	CLOCK
turquoise	CREBBP
turquoise	CTBP1
turquoise	CTCF
turquoise	CTR9
turquoise	CUL1
turquoise	CUL3
turquoise	CUL4A
turquoise	CUL4B
turquoise	CUL5
turquoise	DBF4B
turquoise	DDX21
turquoise	DDX50
turquoise	DEK
turquoise	DHX30
turquoise	DIDO1
turquoise	DNAJC1
turquoise	DNMT3A
turquoise	DNTT
turquoise	DNTTIP2
turquoise	DOT1L
turquoise	DPF2
turquoise	DPF3
turquoise	DR1
turquoise	DUSP1
turquoise	EHMT1
turquoise	EID1
turquoise	ELP3
turquoise	ENY2
turquoise	ERBB4
turquoise	ERCC6
turquoise	ERCC6L
turquoise	EYA1
turquoise	EYA2
turquoise	EYA4
turquoise	EZH1
turquoise	FBL
turquoise	FOXA1
turquoise	FOXO1
turquoise	FOXP3
turquoise	FXR1
turquoise	GADD45B
turquoise	GADD45G
turquoise	GATAD2A
turquoise	GFI1B
turquoise	GTF3C4
turquoise	HBP1
turquoise	HDAC1
turquoise	HDAC11
turquoise	HDAC2
turquoise	HDGF
turquoise	HJURP
turquoise	HLCS
turquoise	HMGA2
turquoise	HMGB1
turquoise	HMGB2
turquoise	HMGN1
turquoise	HMGN2
turquoise	HMGN3
turquoise	HMGN4
turquoise	HN1L
turquoise	HNF1A
turquoise	HNRNPA1
turquoise	IDH1
turquoise	IGFBP7
turquoise	IKZF1
turquoise	ING1
turquoise	ING3
turquoise	INO80B
turquoise	INO80D
turquoise	JADE2
turquoise	JAK2
turquoise	JMJD1C
turquoise	JMJD4
turquoise	JMJD6
turquoise	KAT6A
turquoise	KAT7
turquoise	KAT8
turquoise	KDM3A
turquoise	KDM3B
turquoise	KDM4A
turquoise	KDM4D
turquoise	KDM5A
turquoise	KDM6A
turquoise	KDM8
turquoise	KMT2A
turquoise	KMT2D
turquoise	LBR
turquoise	LMNB2
turquoise	MAP3K7
turquoise	MAX
turquoise	MAZ
turquoise	MBD2
turquoise	MBD3
turquoise	MBD4
turquoise	MCRS1
turquoise	MDC1
turquoise	MDM2
turquoise	MEAF6
turquoise	MECOM
turquoise	MGA
turquoise	MGEA5
turquoise	MGMT
turquoise	MIER2
turquoise	MINA
turquoise	MLLT1
turquoise	MOCS1
turquoise	MORF4L1
turquoise	MORF4L2
turquoise	MPHOSPH8
turquoise	MSL1
turquoise	MSL2
turquoise	MSL3
turquoise	MST1
turquoise	MTA2
turquoise	MTF2
turquoise	NAA60
turquoise	NAP1L1
turquoise	NAT10
turquoise	NBN
turquoise	NCL
turquoise	NCOA1
turquoise	NCOA2
turquoise	NCOA3
turquoise	NCOA4
turquoise	NCOR1
turquoise	NCOR2
turquoise	NPAS2
turquoise	NPM1
turquoise	NSD1
turquoise	NSL1
turquoise	OGT
turquoise	ORC1
turquoise	PADI3
turquoise	PAF1
turquoise	PAK2
turquoise	PARP1
turquoise	PARP3
turquoise	PARP4
turquoise	PATZ1
turquoise	PBK
turquoise	PCGF2
turquoise	PDS5A
turquoise	PELP1
turquoise	PHF1
turquoise	PHF10
turquoise	PHF21A
turquoise	PHF3
turquoise	PHF7
turquoise	PHIP
turquoise	POGZ
turquoise	POLE3
turquoise	PPARGC1A
turquoise	PPM1G
turquoise	PPP2CA
turquoise	PRDM1
turquoise	PRDM10
turquoise	PRDM11
turquoise	PRDM12
turquoise	PRDM13
turquoise	PRDM14
turquoise	PRDM16
turquoise	PRDM8
turquoise	PRDM9
turquoise	PRKAB2
turquoise	PRKAG1
turquoise	PRKAG2
turquoise	PRKCB
turquoise	PRMT7
turquoise	PRMT8
turquoise	PRPF31
turquoise	PSIP1
turquoise	PYGO1
turquoise	RAC3
turquoise	RAD51
turquoise	RAD54L
turquoise	RAG2
turquoise	RAI1
turquoise	RBBP4
turquoise	RBBP7
turquoise	RBP1
turquoise	RBX1
turquoise	REST
turquoise	RNF17
turquoise	RPS6KA3
turquoise	RPS6KA5
turquoise	RTF1
turquoise	RUVBL1
turquoise	SAFB
turquoise	SAP18
turquoise	SAP30
turquoise	SATB1
turquoise	SATB2
turquoise	SENP3
turquoise	SET
turquoise	SETD1A
turquoise	SETD1B
turquoise	SETD4
turquoise	SETD5
turquoise	SETDB1
turquoise	SF3B1
turquoise	SF3B3
turquoise	SFPQ
turquoise	SIRT4
turquoise	SIRT6
turquoise	SIRT7
turquoise	SKP1
turquoise	SMARCA2
turquoise	SMARCA4
turquoise	SMARCC1
turquoise	SMARCE1
turquoise	SMC1A
turquoise	SMCHD1
turquoise	SMYD5
turquoise	SNAI2
turquoise	SND1
turquoise	SP110
turquoise	SPEN
turquoise	SPOP
turquoise	SRSF1
turquoise	SRSF3
turquoise	SS18L2
turquoise	SSRP1
turquoise	SUPT16H
turquoise	SUPT3H
turquoise	SUPT6H
turquoise	SUV39H1
turquoise	SUZ12
turquoise	SYNCRIP
turquoise	TAF10
turquoise	TAF12
turquoise	TAF6L
turquoise	TAF7
turquoise	TBL1XR1
turquoise	TCF4
turquoise	TDRD1
turquoise	TDRKH
turquoise	TET3
turquoise	TFF1
turquoise	TLE2
turquoise	TLE4
turquoise	TLK2
turquoise	TNP1
turquoise	TNP2
turquoise	TOP2B
turquoise	TOX3
turquoise	TP53
turquoise	TRIM27
turquoise	TRIM33
turquoise	TSPY1
turquoise	TSPYL1
turquoise	TTK
turquoise	TXN2
turquoise	UBE2A
turquoise	UBE2B
turquoise	UBE2D1
turquoise	UBE2D3
turquoise	UBE2E1
turquoise	UBE2N
turquoise	UBN1
turquoise	UBR2
turquoise	UBR5
turquoise	USP11
turquoise	USP22
turquoise	USP3
turquoise	USP49
turquoise	USP7
turquoise	VDR
turquoise	VEZF1
turquoise	VPS72
turquoise	WAC
turquoise	WDR82
turquoise	YEATS2
turquoise	YWHAB
turquoise	YWHAE
turquoise	YWHAZ
turquoise	YY1
turquoise	ZBTB16
turquoise	ZBTB7C
turquoise	ZCWPW1
turquoise	ZGPAT
turquoise	ZMYM2
turquoise	ZMYM4
turquoise	ZMYND11
turquoise	ZMYND8
turquoise	ZNF217
turquoise	ZNF711
