# Supplementary material for: Bioinformatics-based analysis of potential candidates chromatin regulators for immune infiltration in osteoarthritis
Source: BMC Musculoskelet Disord. 2022 Dec 23;23:1123. doi: 10.1186/s12891-022-06098-8 (PMC9783407; doi:10.1186/s12891-022-06098-8)
Supplement: Supplementary file 4 — Additional file 4: Table S4. Overlapping genes between DEGs and WGCNA core module genes. [file 12891_2022_6098_MOESM4_ESM.xlsx]

## Sheet: Sheet 1
Only key WGCNA genes
