# Supplementary material for: Bioinformatics-based analysis of potential candidates chromatin regulators for immune infiltration in osteoarthritis
Source: BMC Musculoskelet Disord. 2022 Dec 23;23:1123. doi: 10.1186/s12891-022-06098-8 (PMC9783407; doi:10.1186/s12891-022-06098-8)
Supplement: Supplementary file 5 — Additional file 5: Table S5. Gene ontology and KEGG pathway enrichment analysis of candidate key genes in OA-associated CRs. [file 12891_2022_6098_MOESM5_ESM.xlsx]

## Sheet: Sheet 1
ONTOLOGY	ID	Description	GeneRatio	BgRatio	pvalue	p.adjust	qvalue	geneID	Count	zscore
BP	GO:0016569	covalent chromatin modification	13/32	474/18670	3.46214e-13	2.30232e-10	1.78209e-10	ARID4A/BRD1/EED/KANSL2/KAT6B/KDM4B/KDM5B/MBD1/PAXIP1/PRDM2/SETD2/SIRT2/VRK1	13	-3.05085
BP	GO:0016570	histone modification	12/32	454/18670	5.37802e-12	1.78819e-09	1.38413e-09	ARID4A/BRD1/EED/KANSL2/KAT6B/KDM4B/KDM5B/PAXIP1/PRDM2/SETD2/SIRT2/VRK1	12	-2.88675
BP	GO:0018205	peptidyl-lysine modification	10/32	397/18670	7.17605e-10	1.59069e-07	1.23126e-07	ARID4A/BRD1/EED/HMG20A/KANSL2/KAT6B/PAXIP1/PRDM2/SETD2/SIRT2	10	-2.52982
BP	GO:0034968	histone lysine methylation	5/32	114/18670	1.37184e-06	0.000228068	0.000176534	ARID4A/EED/PAXIP1/PRDM2/SETD2	5	-2.23607
BP	GO:0018022	peptidyl-lysine methylation	5/32	129/18670	2.52582e-06	0.000335934	0.000260027	ARID4A/EED/PAXIP1/PRDM2/SETD2	5	-2.23607
BP	GO:0016571	histone methylation	5/32	139/18670	3.64553e-06	0.000404046	0.000312748	ARID4A/EED/PAXIP1/PRDM2/SETD2	5	-2.23607
BP	GO:0043414	macromolecule methylation	6/32	309/18670	1.23459e-05	0.000923978	0.000715197	ARID4A/EED/MBD1/PAXIP1/PRDM2/SETD2	6	-2.44949
BP	GO:0006479	protein methylation	5/32	179/18670	1.2505e-05	0.000923978	0.000715197	ARID4A/EED/PAXIP1/PRDM2/SETD2	5	-2.23607
BP	GO:0008213	protein alkylation	5/32	179/18670	1.2505e-05	0.000923978	0.000715197	ARID4A/EED/PAXIP1/PRDM2/SETD2	5	-2.23607
BP	GO:0034728	nucleosome organization	5/32	184/18670	1.42874e-05	0.000950112	0.000735425	ACTR6/KAT6B/SETD2/TSPYL2/TSPYL4	5	-2.23607
BP	GO:1990823	response to leukemia inhibitory factor	4/32	96/18670	2.11361e-05	0.00117129	0.000906626	EED/KAT6B/KDM5B/NFYB	4	-2
BP	GO:1990830	cellular response to leukemia inhibitory factor	4/32	96/18670	2.11361e-05	0.00117129	0.000906626	EED/KAT6B/KDM5B/NFYB	4	-2
BP	GO:0032259	methylation	6/32	366/18670	3.20774e-05	0.00164088	0.00127011	ARID4A/EED/MBD1/PAXIP1/PRDM2/SETD2	6	-2.44949
BP	GO:0070317	negative regulation of G0 to G1 transition	3/32	41/18670	4.66444e-05	0.00221561	0.00171497	EED/TFDP1/YAF2	3	-1.73205
BP	GO:0006342	chromatin silencing	4/32	120/18670	5.07817e-05	0.00225132	0.00174261	ATAD2B/EED/MBD1/SIRT2	4	-1
BP	GO:0070316	regulation of G0 to G1 transition	3/32	45/18670	6.1802e-05	0.00256864	0.00198823	EED/TFDP1/YAF2	3	-1.73205
BP	GO:0045023	G0 to G1 transition	3/32	47/18670	7.04573e-05	0.00275612	0.00213335	EED/TFDP1/YAF2	3	-1.73205
BP	GO:0045814	negative regulation of gene expression, epigenetic	4/32	136/18670	8.26806e-05	0.00305459	0.00236437	ATAD2B/EED/MBD1/SIRT2	4	-1
BP	GO:0071824	protein-DNA complex subunit organization	5/32	288/18670	0.000120743	0.004226	0.00327109	ACTR6/KAT6B/SETD2/TSPYL2/TSPYL4	5	-2.23607
BP	GO:0016573	histone acetylation	4/32	156/18670	0.000140548	0.00467321	0.00361725	BRD1/KANSL2/KAT6B/PAXIP1	4	-2
BP	GO:0018393	internal peptidyl-lysine acetylation	4/32	161/18670	0.00015869	0.00502519	0.0038897	BRD1/KANSL2/KAT6B/PAXIP1	4	-2
BP	GO:0006475	internal protein amino acid acetylation	4/32	166/18670	0.000178472	0.00529681	0.00409994	BRD1/KANSL2/KAT6B/PAXIP1	4	-2
BP	GO:0010452	histone H3-K36 methylation	2/32	12/18670	0.000185839	0.00529681	0.00409994	PAXIP1/SETD2	2	-1.41421
BP	GO:0018394	peptidyl-lysine acetylation	4/32	169/18670	0.000191163	0.00529681	0.00409994	BRD1/KANSL2/KAT6B/PAXIP1	4	-2
BP	GO:0006473	protein acetylation	4/32	204/18670	0.000391588	0.0104162	0.00806259	BRD1/KANSL2/KAT6B/PAXIP1	4	-2
BP	GO:0006349	regulation of gene expression by genetic imprinting	2/32	18/18670	0.00042805	0.0109482	0.00847435	ARID4A/EED	2	-1.41421
BP	GO:0051052	regulation of DNA metabolic process	5/32	429/18670	0.000755242	0.0186013	0.0143982	MBD1/PAXIP1/SETD2/TFDP1/TSPYL2	5	-2.23607
BP	GO:0043543	protein acylation	4/32	248/18670	0.000815642	0.0193715	0.0149943	BRD1/KANSL2/KAT6B/PAXIP1	4	-2
BP	GO:0071514	genetic imprinting	2/32	27/18670	0.000972587	0.0223024	0.017263	ARID4A/EED	2	-1.41421
BP	GO:0070076	histone lysine demethylation	2/32	28/18670	0.00104628	0.0231926	0.017952	KDM4B/KDM5B	2	-1.41421
BP	GO:0016577	histone demethylation	2/32	29/18670	0.00112258	0.0240812	0.0186398	KDM4B/KDM5B	2	-1.41421
BP	GO:0006482	protein demethylation	2/32	31/18670	0.00128297	0.0258538	0.0200119	KDM4B/KDM5B	2	-1.41421
BP	GO:0008214	protein dealkylation	2/32	31/18670	0.00128297	0.0258538	0.0200119	KDM4B/KDM5B	2	-1.41421
BP	GO:0050768	negative regulation of neurogenesis	4/32	295/18670	0.00154958	0.0303079	0.0234596	HMG20A/MBD1/SIRT2/ZHX2	4	-1
BP	GO:0006334	nucleosome assembly	3/32	145/18670	0.00192963	0.0363789	0.0281587	KAT6B/TSPYL2/TSPYL4	3	-1.73205
BP	GO:0051961	negative regulation of nervous system development	4/32	315/18670	0.00196938	0.0363789	0.0281587	HMG20A/MBD1/SIRT2/ZHX2	4	-1
BP	GO:0031062	positive regulation of histone methylation	2/32	39/18670	0.00202707	0.0364325	0.0282002	EED/PAXIP1	2	-1.41421
BP	GO:0018023	peptidyl-lysine trimethylation	2/32	44/18670	0.00257409	0.0450465	0.0348678	ARID4A/SETD2	2	-1.41421
BP	GO:0014014	negative regulation of gliogenesis	2/32	45/18670	0.00269094	0.0450512	0.0348715	MBD1/SIRT2	2	0
BP	GO:0010721	negative regulation of cell development	4/32	344/18670	0.00270985	0.0450512	0.0348715	HMG20A/MBD1/SIRT2/ZHX2	4	-1
BP	GO:0031497	chromatin assembly	3/32	165/18670	0.00278518	0.0451742	0.0349667	KAT6B/TSPYL2/TSPYL4	3	-1.73205
BP	GO:0051302	regulation of cell division	3/32	168/18670	0.00293064	0.0464017	0.0359168	AHCTF1/SETD2/SIRT2	3	-0.57735
BP	GO:0006338	chromatin remodeling	3/32	182/18670	0.0036712	0.0567755	0.0439466	ACTR6/KDM4B/KDM5B	3	-1.73205
BP	GO:1902275	regulation of chromatin organization	3/32	185/18670	0.00384342	0.058088	0.0449625	ATAD2B/EED/PAXIP1	3	-1.73205
BP	GO:0051568	histone H3-K4 methylation	2/32	56/18670	0.00413706	0.0607537	0.0470259	ARID4A/PAXIP1	2	-1.41421
BP	GO:0006333	chromatin assembly or disassembly	3/32	191/18670	0.00420251	0.0607537	0.0470259	KAT6B/TSPYL2/TSPYL4	3	-1.73205
BP	GO:0043966	histone H3 acetylation	2/32	60/18670	0.00473469	0.0669909	0.0518536	BRD1/KAT6B	2	-1.41421
BP	GO:0006323	DNA packaging	3/32	210/18670	0.00547195	0.0751092	0.0581375	KAT6B/TSPYL2/TSPYL4	3	-1.73205
BP	GO:0031060	regulation of histone methylation	2/32	65/18670	0.00553436	0.0751092	0.0581375	EED/PAXIP1	2	-1.41421
BP	GO:0043967	histone H4 acetylation	2/32	67/18670	0.0058704	0.0780763	0.0604342	KANSL2/KAT6B	2	-1.41421
BP	GO:0070988	demethylation	2/32	70/18670	0.00639158	0.0833412	0.0645094	KDM4B/KDM5B	2	-1.41421
CC	GO:0035097	histone methyltransferase complex	5/32	86/19717	2.57584e-07	1.70006e-05	7.32081e-06	EED/KDM4B/KDM5B/PAXIP1/TEX10	5	-2.23607
CC	GO:0034708	methyltransferase complex	5/32	113/19717	1.00662e-06	3.32184e-05	1.43046e-05	EED/KDM4B/KDM5B/PAXIP1/TEX10	5	-2.23607
CC	GO:0000123	histone acetyltransferase complex	4/32	85/19717	1.05485e-05	0.000216453	9.32093e-05	BRD1/KANSL2/KAT6B/ZZZ3	4	-2
CC	GO:0031248	protein acetyltransferase complex	4/32	95/19717	1.63979e-05	0.000216453	9.32093e-05	BRD1/KANSL2/KAT6B/ZZZ3	4	-2
CC	GO:1902493	acetyltransferase complex	4/32	95/19717	1.63979e-05	0.000216453	9.32093e-05	BRD1/KANSL2/KAT6B/ZZZ3	4	-2
CC	GO:0000792	heterochromatin	3/32	78/19717	0.000271965	0.00299162	0.00128826	EED/ORC2/SIRT2	3	-0.57735
CC	GO:0000790	nuclear chromatin	5/32	377/19717	0.000327589	0.0030887	0.00133006	ACTR6/EED/KAT6B/MBD1/SIRT2	5	-1.34164
CC	GO:0016363	nuclear matrix	3/32	109/19717	0.000725325	0.00598393	0.00257681	AHCTF1/MBD1/PAXIP1	3	-1.73205
CC	GO:0034399	nuclear periphery	3/32	131/19717	0.00123481	0.00905524	0.00389939	AHCTF1/MBD1/PAXIP1	3	-1.73205
CC	GO:0005720	nuclear heterochromatin	2/32	35/19717	0.0014684	0.00969142	0.00417334	EED/SIRT2	2	0
CC	GO:1902562	H4 histone acetyltransferase complex	2/32	43/19717	0.00221055	0.012901	0.00555546	KANSL2/ZZZ3	2	-1.41421
CC	GO:0098687	chromosomal region	4/32	349/19717	0.00234564	0.012901	0.00555546	AHCTF1/ORC2/PDS5B/SIRT2	4	-1
CC	GO:0000775	chromosome, centromeric region	3/32	193/19717	0.00371646	0.0188682	0.00812506	AHCTF1/ORC2/PDS5B	3	-1.73205
CC	GO:0017053	transcriptional repressor complex	2/32	84/19717	0.00818778	0.0385995	0.0166218	ARID4A/SIRT2	2	0
CC	GO:0000777	condensed chromosome kinetochore	2/32	105/19717	0.012556	0.0551776	0.0237607	AHCTF1/ORC2	2	-1.41421
CC	GO:0000779	condensed chromosome, centromeric region	2/32	118/19717	0.0156684	0.0551776	0.0237607	AHCTF1/ORC2	2	-1.41421
CC	GO:0031080	nuclear pore outer ring	1/32	10/19717	0.0161153	0.0551776	0.0237607	AHCTF1	1	-1
CC	GO:0044224	juxtaparanode region of axon	1/32	10/19717	0.0161153	0.0551776	0.0237607	SIRT2	1	1
CC	GO:0043220	Schmidt-Lanterman incisure	1/32	11/19717	0.0177129	0.0551776	0.0237607	SIRT2	1	1
CC	GO:0072687	meiotic spindle	1/32	11/19717	0.0177129	0.0551776	0.0237607	SIRT2	1	1
CC	GO:0000812	Swr1 complex	1/32	12/19717	0.019308	0.0551776	0.0237607	ACTR6	1	-1
CC	GO:0033270	paranode region of axon	1/32	12/19717	0.019308	0.0551776	0.0237607	SIRT2	1	1
CC	GO:0043204	perikaryon	2/32	134/19717	0.019904	0.0551776	0.0237607	BRD1/SIRT2	2	0
CC	GO:0000776	kinetochore	2/32	135/19717	0.020183	0.0551776	0.0237607	AHCTF1/ORC2	2	-1.41421
CC	GO:0044666	MLL3/4 complex	1/32	13/19717	0.0209006	0.0551776	0.0237607	PAXIP1	1	-1
CC	GO:0043218	compact myelin	1/32	14/19717	0.0224907	0.056756	0.0244404	SIRT2	1	1
CC	GO:0005671	Ada2/Gcn5/Ada3 transcription activator complex	1/32	15/19717	0.0240783	0.056756	0.0244404	ZZZ3	1	-1
CC	GO:0045120	pronucleus	1/32	15/19717	0.0240783	0.056756	0.0244404	EED	1	-1
CC	GO:0035098	ESC/E(Z) complex	1/32	16/19717	0.0256634	0.0584063	0.025151	EED	1	-1
CC	GO:0000781	chromosome, telomeric region	2/32	161/19717	0.0280019	0.0609898	0.0262636	ORC2/SIRT2	2	0
CC	GO:0090575	RNA polymerase II transcription factor complex	2/32	163/19717	0.0286467	0.0609898	0.0262636	NFYB/TFDP1	2	-1.41421
CC	GO:0097386	glial cell projection	1/32	24/19717	0.0382547	0.0789002	0.0339762	SIRT2	1	1
CC	GO:0097346	INO80-type complex	1/32	25/19717	0.0398174	0.0796349	0.0342925	ACTR6	1	-1
CC	GO:0044798	nuclear transcription factor complex	2/32	201/19717	0.0419883	0.0798901	0.0344024	NFYB/TFDP1	2	-1.41421
CC	GO:0032993	protein-DNA complex	2/32	202/19717	0.042366	0.0798901	0.0344024	KAT6B/NFYB	2	-1.41421
CC	GO:0044665	MLL1/2 complex	1/32	29/19717	0.046044	0.0799711	0.0344373	TEX10	1	-1
CC	GO:0071339	MLL1 complex	1/32	29/19717	0.046044	0.0799711	0.0344373	TEX10	1	-1
CC	GO:0090568	nuclear transcriptional repressor complex	1/32	29/19717	0.046044	0.0799711	0.0344373	SIRT2	1	1
CC	GO:0000803	sex chromosome	1/32	30/19717	0.0475945	0.0805446	0.0346843	EED	1	-1
CC	GO:0000793	condensed chromosome	2/32	223/19717	0.0505886	0.0834713	0.0359446	AHCTF1/ORC2	2	-1.41421
MF	GO:0042393	histone binding	6/32	197/17697	1.25552e-06	9.03972e-05	4.62559e-05	ATAD2B/BRD1/KAT6B/KDM5B/MLLT10/VRK1	6	-2.44949
MF	GO:0031491	nucleosome binding	4/32	85/17697	1.60844e-05	0.000579039	0.000296292	ACTR6/EED/MLLT10/VRK1	4	-2
MF	GO:0018024	histone-lysine N-methyltransferase activity	3/32	44/17697	6.76304e-05	0.00162313	0.000830549	EED/PRDM2/SETD2	3	-1.73205
MF	GO:0042054	histone methyltransferase activity	3/32	57/17697	0.00014705	0.00215984	0.00110518	EED/PRDM2/SETD2	3	-1.73205
MF	GO:0016279	protein-lysine N-methyltransferase activity	3/32	60/17697	0.000171345	0.00215984	0.00110518	EED/PRDM2/SETD2	3	-1.73205
MF	GO:0016278	lysine N-methyltransferase activity	3/32	61/17697	0.000179987	0.00215984	0.00110518	EED/PRDM2/SETD2	3	-1.73205
MF	GO:0008276	protein methyltransferase activity	3/32	87/17697	0.000513444	0.00528113	0.00270233	EED/PRDM2/SETD2	3	-1.73205
MF	GO:0010485	H4 histone acetyltransferase activity	2/32	21/17697	0.000651078	0.00547618	0.00280214	KANSL2/KAT6B	2	-1.41421
MF	GO:0008170	N-methyltransferase activity	3/32	96/17697	0.000684522	0.00547618	0.00280214	EED/PRDM2/SETD2	3	-1.73205
MF	GO:0032452	histone demethylase activity	2/32	27/17697	0.00108089	0.00778238	0.00398221	KDM4B/KDM5B	2	-1.41421
MF	GO:0032451	demethylase activity	2/32	37/17697	0.00202792	0.0132736	0.00679207	KDM4B/KDM5B	2	-1.41421
MF	GO:0008757	S-adenosylmethionine-dependent methyltransferase activity	3/32	155/17697	0.00271296	0.0162777	0.00832925	EED/PRDM2/SETD2	3	-1.73205
MF	GO:0004402	histone acetyltransferase activity	2/32	64/17697	0.00595483	0.0324755	0.0166176	KANSL2/KAT6B	2	-1.41421
MF	GO:0061733	peptide-lysine-N-acetyltransferase activity	2/32	66/17697	0.00632165	0.0324755	0.0166176	KANSL2/KAT6B	2	-1.41421
MF	GO:0008168	methyltransferase activity	3/32	215/17697	0.00676573	0.0324755	0.0166176	EED/PRDM2/SETD2	3	-1.73205
MF	GO:0016741	transferase activity, transferring one-carbon groups	3/32	226/17697	0.00775886	0.0342894	0.0175457	EED/PRDM2/SETD2	3	-1.73205
MF	GO:0034212	peptide N-acetyltransferase activity	2/32	75/17697	0.0080961	0.0342894	0.0175457	KANSL2/KAT6B	2	-1.41421
MF	GO:0003714	transcription corepressor activity	3/32	238/17697	0.00893607	0.0357443	0.0182902	KDM5B/YAF2/ZHX2	3	-1.73205
MF	GO:0008080	N-acetyltransferase activity	2/32	90/17697	0.0114897	0.042245	0.0216166	KANSL2/KAT6B	2	-1.41421
MF	GO:0051213	dioxygenase activity	2/32	91/17697	0.0117347	0.042245	0.0216166	KDM4B/KDM5B	2	-1.41421
MF	GO:0016407	acetyltransferase activity	2/32	110/17697	0.0168178	0.0496807	0.0254214	KANSL2/KAT6B	2	-1.41421
MF	GO:0016410	N-acyltransferase activity	2/32	113/17697	0.0176925	0.0496807	0.0254214	KANSL2/KAT6B	2	-1.41421
MF	GO:0000182	rDNA binding	1/32	10/17697	0.0179403	0.0496807	0.0254214	TSPYL2	1	-1
MF	GO:0043995	histone acetyltransferase activity (H4-K5 specific)	1/32	10/17697	0.0179403	0.0496807	0.0254214	KANSL2	1	-1
MF	GO:0043996	histone acetyltransferase activity (H4-K8 specific)	1/32	10/17697	0.0179403	0.0496807	0.0254214	KANSL2	1	-1
MF	GO:0046972	histone acetyltransferase activity (H4-K16 specific)	1/32	10/17697	0.0179403	0.0496807	0.0254214	KANSL2	1	-1
MF	GO:0032454	histone demethylase activity (H3-K9 specific)	1/32	13/17697	0.0232613	0.06203	0.0317405	KDM4B	1	-1
MF	GO:0070403	NAD+ binding	1/32	14/17697	0.0250287	0.0643596	0.0329325	SIRT2	1	1
MF	GO:0017136	NAD-dependent histone deacetylase activity	1/32	15/17697	0.0267931	0.0665207	0.0340384	SIRT2	1	1
MF	GO:0034979	NAD-dependent protein deacetylase activity	1/32	16/17697	0.0285543	0.0685304	0.0350667	SIRT2	1	1
MF	GO:0035173	histone kinase activity	1/32	17/17697	0.0303125	0.0704032	0.036025	VRK1	1	-1
MF	GO:0070577	lysine-acetylated histone binding	1/32	19/17697	0.0338196	0.0737882	0.0377571	ATAD2B	1	-1
MF	GO:0140033	acetylation-dependent protein binding	1/32	19/17697	0.0338196	0.0737882	0.0377571	ATAD2B	1	-1
MF	GO:0003688	DNA replication origin binding	1/32	24/17697	0.0425337	0.0900713	0.0460891	ORC2	1	-1
MF	GO:0001228	DNA-binding transcription activator activity, RNA polymerase II-specific	3/32	439/17697	0.0442102	0.0909467	0.046537	HLTF/PRDM2/TFDP1	3	-1.73205
MF	GO:0008327	methyl-CpG binding	1/32	26/17697	0.045998	0.0919959	0.0470739	MBD1	1	-1
MF	GO:0004407	histone deacetylase activity	1/32	28/17697	0.0494501	0.0921089	0.0471318	SIRT2	1	1
MF	GO:0004693	cyclin-dependent protein serine/threonine kinase activity	1/32	29/17697	0.0511716	0.0921089	0.0471318	CDK17	1	-1
MF	GO:0033558	protein deacetylase activity	1/32	29/17697	0.0511716	0.0921089	0.0471318	SIRT2	1	1
MF	GO:0035035	histone acetyltransferase binding	1/32	29/17697	0.0511716	0.0921089	0.0471318	SIRT2	1	1
MF	GO:0097472	cyclin-dependent protein kinase activity	1/32	30/17697	0.0528901	0.0928802	0.0475264	CDK17	1	-1
KEGG	hsa00310	Lysine degradation	2/6	63/8076	0.000880481	0.00616337	0.00370729	PRDM2/SETD2	2	-1.41421
KEGG	hsa04110	Cell cycle	2/6	124/8076	0.00336917	0.0117921	0.00709298	ORC2/TFDP1	2	-1.41421
KEGG	hsa00760	Nicotinate and nicotinamide metabolism	1/6	35/8076	0.0257307	0.0600384	0.0361133	SIRT2	1	1
KEGG	hsa04612	Antigen processing and presentation	1/6	78/8076	0.0565852	0.0949985	0.057142	NFYB	1	-1
KEGG	hsa04350	TGF-beta signaling pathway	1/6	94/8076	0.0678561	0.0949985	0.057142	TFDP1	1	-1
